# Supplementary material for: Adjuvant Radiotherapy for Intermediate-Risk Early-Stage Cervical Cancer Post Radical Hysterectomy: A Systematic Review and Meta-Analysis
Source: J Clin Med. 2025 Jun 5;14(11):4002. doi: 10.3390/jcm14114002 (PMC12155710; doi:10.3390/jcm14114002)
Supplement: Supplementary file 1 [file jcm-14-04002-s001.zip]

Archive with 1 entries (1 files):
- jcm-3592898-supplementary.pdf
